# Supplementary material for: Sirt1 Promotes Cardiomyocyte Differentiation Through the XR_951230.1/miR-3663-3p/SMYD1 Axis
Source: Genes (Basel). 2026 Feb 27;17(3):282. doi: 10.3390/genes17030282 (PMC13026117; doi:10.3390/genes17030282)
Supplement: Supplementary file 1 [file genes-17-00282-s001.zip › Table S1.xlsx]

## Sheet: Sheet1
Table S1 Sirt1 gRNA Primer Sequence List
Primer Name	Sequence（5'-3'）
Sirt1KO#1 g RNA-Forward	GGACGAAACACCGTCCGCGGCCTCTTGCGGAGGTTTTAGAGCTA
Sirt1KO#1 g RNA-Reverse	TTTCTAGCTCTAAAACCTCCGCAAGAGGCCGCGGACGGTCTTTC
Sirt1KO#2 g RNA-Forward	GGACGAAACACCGCGCCGGCACCTCACGCTCTCTTTTAGAGCTA
Sirt1KO#2 g RNA-Reverse	TTTCTAGCTCTAAAACAGAGCGTCAGGTGCCGGCGCGGTGTTTC
