# Supplementary material for: Sirt1 Promotes Cardiomyocyte Differentiation Through the XR_951230.1/miR-3663-3p/SMYD1 Axis
Source: Genes (Basel). 2026 Feb 27;17(3):282. doi: 10.3390/genes17030282 (PMC13026117; doi:10.3390/genes17030282)
Supplement: Supplementary file 1 [file genes-17-00282-s001.zip › Table S2.xlsx]

## Sheet: Sheet1
Table S2 Sequences of the wild-type (WT) and mutant (Mut) inserts in the dual-luciferase reporter plasmids.
Construct Name	Sequence (5‘ → 3’)
XR_951230.1-lncRNA(WT sequence):	ATTTCCGTTCCTGGATCTACGGAGTCTTCTAAGAGATTTTGCAATGAGGAGAAGCATTGTTTTCAAACTATATAACTGAGCCTTATTTATAATTAGGGATATTATCAAAATATGTAACCATGAGGCCCCTCAGGTCCTGATCAGTCAGAATGGATGCTTTCACCAGCAGACCCGGCCATGTGGCTGCTCGGTCCTGGGTGCTCGCTGCTGTGCGAGACATTAGCCCTTTAGTTATGAGCCTGTGGGAACTTCAGGGGTTCCCAGTGGGGAGAGCAGTGGCAGTGGGAGGCATCTGGGGGCCAAAGGTCAGTGGCGGGGGGTATTTCAGTATTATACAACTGCTGTGACCAGACTTGTATACTGGCTGAATATCAGTGCTGTTTGTAATTTTTCACTTTGA
XR_951230.1-lncRNA(Mut sequence):	ATTTCCGTTCCTGGATCTACGGAGTCTTCTAAGAGATTTTGCAATGAGGAGAAGCATTGTTTTCAAACTATATAACTGAGCCTTATTTATAATTAGGGATATTATCAAAATATGTAACCATGAGGCCCCTCAGGTCCTGATCAGTCAGAATGGATGCTTTCACCAGCAGACCCGGCCATGTGGCTATCTATTCCTGGGTGCTCGCTGCTGTGCGAGACATTAGCCCTTTAGTTATGAGCCTGTGGGAACTTCAGGGGTTCCCAGTGGGGAGAGCAGTGGCAGTGGGAGGCATCTGGGGGCCAAAGGTCAGTGGCGGGGGGTATTTCAGTATTATACAACTGCTGTGACCAGACTTGTATACTGGCTGAATATCAGTGCTGTTTGTAATTTTTCACTTTGA
SMYD1(WT sequence)	ATCTTGCATTTGAGCTCCAGCCCCACTCATCCTCTCGGATGTTCTGCAGGCCCAGCAAACTCATCATGTCCAAAGTGAAACTTTTTCTCTTTCCTGTCTCCTCTCCTCTGATCTGTTCTTTCTTGGAACACCACCCAAGAACGTCACCTCCTCCATCAGATTGTGAGCTCCTGGAGGGCAGGAGCTGTGTCCTTCTATTCATCTTCCTATCCCCAGAACCTTGCACAGATCCTGGAATGTGGTAGGTGCTCAGTAAATGTGTGTTGAATAAATGAATGAATGAATGAACAAATGAATGAATTTGCTTACTTCAAGGCAAAAGAACCATGAAACTGTATTTTGAGTTTCTATGTTATAGCAGTCAGCAAATCCTATTAAATACTTTGTGTTTCCAAGCAAA
SMYD1(Mut sequence)	ATCTTGCATTTGAGCTCCAGCCCCACTCATCCTCTCGGATGTTCTGCAGGCCCAGCAAACTCATCATGTCCAAAGTGAAACTTTTTCTCTTTCCTGTCTCCTCTCCTCTGATCTGTTCTTTCTTGGAACACCACCCAAGAACGTCACCTCCTCCATCAGATTGTGAGCTCCTGGAGGGCAGGAGCTGTGTCCTTCTATTCATCTTCCTATCCCCAGAACCTTGCACAGATCCTGGAATGTGGTATTGTACTAGTAAATGTGTGTTGAATAAATGAATGAATGAATGAACAAATGAATGAATTTGCTTACTTCAAGGCAAAAGAACCATGAAACTGTATTTTGAGTTTCTATGTTATAGCAGTCAGCAAATCCTATTAAATACTTTGTGTTTCCAAGCAAA
