# Supplementary material for: Sirt1 Promotes Cardiomyocyte Differentiation Through the XR_951230.1/miR-3663-3p/SMYD1 Axis
Source: Genes (Basel). 2026 Feb 27;17(3):282. doi: 10.3390/genes17030282 (PMC13026117; doi:10.3390/genes17030282)
Supplement: Supplementary file 1 [file genes-17-00282-s001.zip › Table S3.xlsx]

## Sheet: Sheet1
Tabele S3： Primer Sequences
Primer Name	Forward Primer	Reverse primer
TBX6	AGGCCCGCTACTTGTTTCTTCTGG	TGGCTGCATAGTTGGGTGGCTCTC
KDR	CGGTCAACAAAGTCGGGAGA	CAGTGCACCACAAAGACACG
NKX2.5	CAAGTGTGCGTCTGCCTTT	CAGCTCTTTCTTTTCGGCTCT
TBX5	CTGAAAGCTGCGCTCAGAAA	AAGGTTCTGCTCTCGTTCGG
Hand2	GAAGACCGACGTGAAAGAGG	TCTTGTCGTTGCTGCTCACT
CTNT	CCAGAAAGTCTCCAAGACCCG	TCCCCATTTCCAAACAGGAGC
TRIM22	TTGGCTTGTAGAAGGCATCTTG	GATTTCATTAAGGCATTAGCGGTG
Otx2	CAAAGTGAGACCTGCCAAAAAGA	TGGACAAGGGATCTGACAGTG
SOX2	AACTCCATGACCAGCTCGCAGAC	TGGGAGGAAGAGGTAACCACAG
FGF2	AGTGTGTGCTAACCGTTACCT	ACTGCCCAGTTCGTTTCAGTG
ZIC5	GCGCUGAUUAGCGGAUUTT	AAUCCGCUAAUCUCAGCGCTT
PLAT	TGCTGTGAAATAGATACCAGGGC	TGAGTCTCGATCTGGGTTTCTG
BMP4	TTTGTTCAAGATTGGCTGTC	AGATCCCGCATGTAGTCC
APOA2	CTGTGCTACTCCTCACCATCT	CTCTCCACACATGGCTCCTTT
TMEM88	GCGCTAGCATGGCGGATGGCCCCAGG	GCGCGGCCGCTTAGGCTTCATTTGTCTTTTCTTCAG
COL1A2	GTGGCAGTGATGGAAGTGTG	AGGACCAGCGTTACCAACAG
SMYD1	CTGGAGAAGCAGGAGCCAGTGTT	GCATAGGCTTTGCAGATCATCCC
hsa-miR-211-5p	CGCTTCCCTTTGTCATCCT	TATGGTTTTGACGACTGTGTGAT
hsa-miR-5011-3p	CCTCGTGTGCATGGCTGTATAT	GTGCAGGGTCCGAGGT
hsa-miR-1268b	ATATATACGGGCGTGGTGGTG	TATGGTTTTGACGACTGTGTGAT
hsa-miR-3663-3p	CGTAATGAGCACCACACAGGC	TATGGTTGTTGACGACTGGTTGAC
ENST00000447298	CGTGACAAGCAGGACATGACAT	GAGGAAGTAAAGAAACAGACCCG
XR_926405.2	ACAGGAGCCTGAAAAAGCAAGAC	TCACGGAAACCACAATTGCAT
XR_931417.2	ATGACAGAACAATGGGCAGC	TTGGCTTTACTTCTTGGCTGGTT
XR_002957604.1	GCTGCCCTTTCCATACTTGACA	CCCAATTTGAACAAGGTAGTCTAAG
XR_951230.1-F	CTGCTGACTCCAAGGTCTTCTC	CAGCGTGTCAATCTCTGAAGGTT
ENST00000442067	CTTGGGTAAGGACATGAAGACAGT	AAGCCGACTCTCCATACCTGTAG
NR_147010.1	CAACTGCCCTCTGTCTACATGATT	ACAAGAGCAGAAGAGAAAAAACAGG
U6	CAGCACATATACTAAAATTGGAACG	ACGAATTTGCGTGTCATCC
H-Gapdh	GGAAGCTTGTCATCAATGGAAATC	TGATGACCCTTTTGGCTCCC
