# Supplementary material for: Sirt1 Promotes Cardiomyocyte Differentiation Through the XR_951230.1/miR-3663-3p/SMYD1 Axis
Source: Genes (Basel). 2026 Feb 27;17(3):282. doi: 10.3390/genes17030282 (PMC13026117; doi:10.3390/genes17030282)
Supplement: Supplementary file 1 [file genes-17-00282-s001.zip › Table S4.xlsx]

## Sheet: Sheet1
Table S4 Predicted LncRNAs-miRNAs-mRNAs Relationship Pairs
lncRNA	miRNA	mRNA
XR_922068.3	hsa-miR-1268b	CACNA1C
XR_922068.3	hsa-miR-1268b	ZFPM1
XR_951230.1	hsa-miR-3663-3p	CACNA1C
XR_951230.1	hsa-miR-3663-3p	SMYD1
XR_937989.1	hsa-miR-3663-3p	CACNA1C
XR_937989.1	hsa-miR-3663-3p	SMYD1
ENST00000617568	hsa-miR-3663-3p	CACNA1C
ENST00000617568	hsa-miR-3663-3p	SMYD1
ENST00000475015	hsa-miR-1247-3p	CACNA1C
ENST00000475016	hsa-miR-1247-4p	RBM20
ENST00000475015	hsa-miR-1343-3p	ALPK3
ENST00000475015	hsa-miR-1343-3p	PITX2
ENST00000475015	hsa-miR-1343-3p	RBM20
ENST00000475015	hsa-miR-1343-3p	ZFPM1
ENST00000601500	hsa-miR-1343-3p	ALPK3
ENST00000601500	hsa-miR-1343-3p	PITX2
ENST00000601500	hsa-miR-1343-3p	RBM20
ENST00000601500	hsa-miR-1343-3p	ZFPM1
XR_939896.2	hsa-miR-1908-5p	HAND2
XR_939896.2	hsa-miR-1908-5p	ZFPM1
NR_037930.1	hsa-miR-210-5p	ALPK3
NR_037930.1	hsa-miR-210-5p	HAND2
XR_001749774.1	hsa-miR-1972	ALPK3
ENST00000636621	hsa-miR-1972	ALPK3
NR_002196.2	hsa-miR-3127-3p	PLCE1
NR_036484.1	hsa-miR-3127-3p	PLCE1
NR_002196.2	hsa-miR-3127-3p	ZFPM1
NR_036484.1	hsa-miR-3127-3p	ZFPM1
XR_001749774.1	hsa-miR-326	PAX3
XR_001750721.1	hsa-miR-432-5p	ALPK3
XR_001750721.1	hsa-miR-432-5p	XIRP1
NR_145129.1	hsa-miR-4474-3p	ZFPM1
ENST00000617568	hsa-miR-4741	ALPK3
ENST00000617568	hsa-miR-4741	CACNA1C
ENST00000617568	hsa-miR-4741	PLCE1
XR_002959398.1	hsa-miR-486-3p	HAND1
XR_001749774.1	hsa-miR-6511b-5p	RBM20
XR_001749774.1	hsa-miR-6511b-5p	TBX5
NR_002196.2	hsa-miR-6789-3p	HAND2
NR_002196.2	hsa-miR-6789-3p	PITX2
NR_002196.2	hsa-miR-6789-3p	ZFPM1
NR_036484.1	hsa-miR-6789-3p	HAND2
NR_036484.1	hsa-miR-6789-3p	PITX2
NR_036484.1	hsa-miR-6789-3p	ZFPM1
